# Supplementary material for: Qin Huang formula enhances the effect of Adriamycin in B-cell lymphoma via increasing tumor infiltrating lymphocytes by targeting toll-like receptor signaling pathway
Source: BMC Complement Med Ther. 2022 Jul 11;22:185. doi: 10.1186/s12906-022-03660-8 (PMC9272877; doi:10.1186/s12906-022-03660-8)
Supplement: Supplementary file 3 — Additional file 3: Table S2. KEGG pathway enrichment results [file 12906_2022_3660_MOESM3_ESM.xlsx]

## Sheet: Sheet1
Table S2. KEGG pathway enrichment results.
ID	Description	GeneRatio	BgRatio	pvalue	p.adjust	qvalue	geneID	Count
hsa05417	Lipid and atherosclerosis	17/29	215/8108	3.29932e-20	6.46666e-18	1.63229e-18	5594/7157/207/6774/3725/5970/1432/5599/7124/3569/3320/4790/5879/6256/2353/387/338	17
hsa04933	AGE-RAGE signaling pathway in diabetic complications	13/29	100/8108	3.94817e-18	3.86921e-16	9.76653e-17	5594/207/6774/3725/5970/1432/5599/7124/3569/183/4790/5879/5580	13
hsa05167	Kaposi sarcoma-associated herpesvirus infection	15/29	193/8108	1.49893e-17	9.79298e-16	2.47191e-16	5594/7157/2033/207/6774/3725/5970/1432/5599/3569/718/4790/5879/2353/5925	15
hsa05161	Hepatitis B	14/29	162/8108	5.49201e-17	2.69109e-15	6.79275e-16	5594/7157/2033/207/6774/3725/5970/1432/5599/7124/3569/4790/2353/5925	14
hsa05418	Fluid shear stress and atherosclerosis	13/29	139/8108	3.36187e-16	1.31785e-14	3.32648e-15	7157/207/3725/5970/1432/5599/7124/3320/4790/5879/2353/387/7341	13
hsa05133	Pertussis	44529	76/8108	7.00269e-16	2.28755e-14	5.77415e-15	5594/3725/5970/1432/5599/7124/3569/718/4790/2353/387	11
hsa05135	Yersinia infection	44559	137/8108	1.35212e-14	3.78592e-13	9.55631e-14	5594/207/3725/5970/1432/5599/7124/3569/4790/5879/2353/387	12
hsa05131	Shigellosis	14/29	246/8108	2.00675e-14	4.49696e-13	1.13511e-13	5594/7157/207/3725/5970/1432/5599/7124/718/4790/5879/1956/387/5580	14
hsa05142	Chagas disease	44529	102/8108	2.06493e-14	4.49696e-13	1.13511e-13	5594/207/3725/5970/1432/5599/7124/3569/718/4790/2353	11
hsa04620	Toll-like receptor signaling pathway	44529	104/8108	2.57464e-14	4.58755e-13	1.15797e-13	5594/207/3725/5970/1432/5599/7124/3569/4790/5879/2353	11
hsa04625	C-type lectin receptor signaling pathway	44529	104/8108	2.57464e-14	4.58755e-13	1.15797e-13	5594/207/3725/5970/1432/5599/7124/3569/4790/387/5580	11
hsa04659	Th17 cell differentiation	44529	107/8108	3.5546e-14	5.80584e-13	1.46549e-13	5594/6774/3725/5970/1432/5599/3569/3320/4790/6256/2353	11
hsa05212	Pancreatic cancer	44498	76/8108	4.93302e-14	7.43747e-13	1.87734e-13	5594/7157/207/6774/5970/5599/4790/5879/1956/5925	10
hsa04722	Neurotrophin signaling pathway	44529	119/8108	1.17994e-13	1.65192e-12	4.16973e-13	5594/7157/207/3725/5970/1432/5599/4790/5879/387/5580	11
hsa05163	Human cytomegalovirus infection	13/29	225/8108	1.87862e-13	2.45473e-12	6.19615e-13	5594/7157/207/6774/5970/1432/7124/3569/4790/5879/1956/387/5925	13
hsa05171	Coronavirus disease - COVID-19	13/29	232/8108	2.79133e-13	3.41938e-12	8.63108e-13	5594/6774/3725/5970/1432/5599/7124/3569/718/4790/1956/2353/2243	13
hsa04657	IL-17 signaling pathway	44498	94/8108	4.49513e-13	5.18262e-12	1.30818e-12	5594/3725/5970/1432/5599/7124/3569/3320/4790/2353	10
hsa01522	Endocrine resistance	44498	98/8108	6.90361e-13	7.16134e-12	1.80764e-12	5594/7157/207/3725/1432/5599/1956/2099/2353/5925	10
hsa05132	Salmonella infection	13/29	249/8108	6.94212e-13	7.16134e-12	1.80764e-12	5594/207/3725/5970/1432/5599/7124/3569/3320/4790/5879/2353/387	13
hsa04660	T cell receptor signaling pathway	44498	104/8108	1.27004e-12	1.24464e-11	3.14169e-12	5594/207/3725/5970/1432/5599/7124/4790/2353/387	10
hsa04917	Prolactin signaling pathway	44468	70/8108	1.36821e-12	1.277e-11	3.22336e-12	5594/207/6774/5970/1432/5599/4790/2099/2353	9
hsa05169	Epstein-Barr virus infection	44559	202/8108	1.47768e-12	1.31648e-11	3.32301e-12	7157/207/6774/3725/5970/1432/5599/7124/3569/4790/5879/5925	12
hsa04932	Non-alcoholic fatty liver disease	44529	155/8108	2.24592e-12	1.91391e-11	4.83103e-12	207/3725/5970/1432/5599/7124/3569/4790/5879/6256/2353	11
hsa05207	Chemical carcinogenesis - receptor activation	44559	212/8108	2.62875e-12	2.12207e-11	5.35647e-12	5594/207/6774/3725/5970/3320/4790/1956/6256/2099/2353/5925	12
hsa04668	TNF signaling pathway	44498	112/8108	2.70672e-12	2.12207e-11	5.35647e-12	5594/207/3725/5970/1432/5599/7124/3569/4790/2353	10
hsa05166	Human T-cell leukemia virus 1 infection	44559	219/8108	3.86817e-12	2.91601e-11	7.36049e-12	5594/7157/2033/207/3725/5970/5599/7124/3569/4790/2353/5925	12
hsa04071	Sphingolipid signaling pathway	44498	119/8108	5.01235e-12	3.6386e-11	9.18443e-12	5594/7157/207/5970/1432/5599/7124/4790/5879/387	10
hsa05210	Colorectal cancer	44468	86/8108	9.33433e-12	6.53403e-11	1.6493e-11	5594/7157/207/3725/5599/5879/1956/2353/387	9
hsa04380	Osteoclast differentiation	44498	128/8108	1.04812e-11	7.08386e-11	1.78809e-11	5594/207/3725/5970/1432/5599/7124/4790/5879/2353	10
hsa05152	Tuberculosis	44529	180/8108	1.16304e-11	7.59852e-11	1.91799e-11	5594/2033/207/5970/1432/5599/7124/3569/718/4790/387	11
hsa04621	NOD-like receptor signaling pathway	44529	181/8108	1.23573e-11	7.81299e-11	1.97213e-11	5594/3725/5970/1432/5599/7124/3569/3320/4790/387/5580	11
hsa05235	PD-L1 expression and PD-1 checkpoint pathway in cancer	44468	89/8108	1.28158e-11	7.84965e-11	1.98138e-11	5594/207/6774/3725/5970/1432/4790/1956/2353	9
hsa05215	Prostate cancer	44468	97/8108	2.83028e-11	1.68101e-10	4.24316e-11	5594/7157/2033/207/5970/3320/4790/1956/5925	9
hsa05130	Pathogenic Escherichia coli infection	44529	197/8108	3.11381e-11	1.79502e-10	4.53093e-11	5594/3725/5970/1432/5599/7124/3569/4790/5879/2353/387	11
hsa05203	Viral carcinogenesis	44529	204/8108	4.55079e-11	2.54844e-10	6.4327e-11	5594/7157/2033/6774/3725/5970/718/4790/5879/387/5925	11
hsa04931	Insulin resistance	44468	108/8108	7.5573e-11	4.11453e-10	1.03858e-10	207/6774/5970/5599/7124/3569/183/4790/5580	9
hsa05160	Hepatitis C	44498	157/8108	8.12105e-11	4.30196e-10	1.08589e-10	5594/7157/207/6774/5970/7124/4790/1956/6256/5925	10
hsa04010	MAPK signaling pathway	44559	294/8108	1.23587e-10	6.37447e-10	1.60902e-10	5594/7157/207/3725/5970/1432/5599/7124/4790/5879/1956/2353	12
hsa05140	Leishmaniasis	44437	77/8108	1.66779e-10	8.38174e-10	2.11569e-10	5594/3725/5970/1432/7124/718/4790/2353	8
hsa04926	Relaxin signaling pathway	44468	129/8108	3.77691e-10	1.85069e-09	4.67144e-10	5594/207/3725/5970/1432/5599/4790/1956/2353	9
hsa04210	Apoptosis	44468	136/8108	6.07238e-10	2.90289e-09	7.32739e-10	5594/7157/207/3725/5970/5599/7124/4790/2353	9
hsa04915	Estrogen signaling pathway	44468	138/8108	6.92156e-10	3.23006e-09	8.15322e-10	5594/207/3725/3320/1956/2099/2353/8648/5580	9
hsa05162	Measles	44468	139/8108	7.38411e-10	3.36578e-09	8.49579e-10	7157/207/6774/3725/5970/5599/3569/4790/2353	9
hsa05205	Proteoglycans in cancer	44498	205/8108	1.13016e-09	5.03435e-09	1.27075e-09	5594/7157/207/6774/1432/7124/5879/1956/2099/387	10
hsa05224	Breast cancer	44468	147/8108	1.21779e-09	5.30416e-09	1.33886e-09	5594/7157/207/3725/1956/2099/2353/5925/8648	9
hsa05170	Human immunodeficiency virus 1 infection	44498	212/8108	1.56889e-09	6.68483e-09	1.68736e-09	5594/207/3725/5970/1432/5599/7124/4790/5879/2353	10
hsa04024	cAMP signaling pathway	44498	219/8108	2.15323e-09	8.97944e-09	2.26656e-09	5594/2033/207/3725/5970/5599/4790/5879/2353/387	10
hsa04066	HIF-1 signaling pathway	44437	109/8108	2.79542e-09	1.14146e-08	2.88124e-09	5594/2033/207/6774/5970/3569/4790/1956	8
hsa04920	Adipocytokine signaling pathway	44406	69/8108	3.18626e-09	1.2745e-08	3.21706e-09	207/6774/5970/5599/7124/4790/6256	7
hsa05145	Toxoplasmosis	44437	112/8108	3.47439e-09	1.35734e-08	3.42614e-09	5594/207/6774/5970/1432/5599/7124/4790	8
hsa05120	Epithelial cell signaling in Helicobacter pylori infection	44406	70/8108	3.53184e-09	1.35734e-08	3.42614e-09	3725/5970/1432/5599/4790/5879/1956	7
hsa05223	Non-small cell lung cancer	44406	72/8108	4.31939e-09	1.62808e-08	4.10955e-09	5594/7157/207/6774/1956/6256/5925	7
hsa04662	B cell receptor signaling pathway	44406	82/8108	1.0884e-08	4.02503e-08	1.01598e-08	5594/207/3725/5970/4790/5879/2353	7
hsa04068	FoxO signaling pathway	44437	131/8108	1.20927e-08	4.38918e-08	1.1079e-08	5594/2033/207/6774/1432/5599/3569/1956	8
hsa04658	Th1 and Th2 cell differentiation	44406	92/8108	2.44875e-08	8.72647e-08	2.20271e-08	5594/3725/5970/1432/5599/4790/2353	7
hsa05231	Choline metabolism in cancer	44406	98/8108	3.81185e-08	1.33415e-07	3.36761e-08	5594/207/3725/5599/5879/1956/2353	7
hsa04218	Cellular senescence	44437	156/8108	4.78014e-08	1.6437e-07	4.14896e-08	5594/7157/207/5970/1432/3569/4790/5925	8
hsa05321	Inflammatory bowel disease	44376	65/8108	8.62607e-08	2.91502e-07	7.35799e-08	6774/3725/5970/7124/3569/4790	6
hsa04664	Fc epsilon RI signaling pathway	44376	68/8108	1.1347e-07	3.76953e-07	9.51492e-08	5594/207/1432/5599/7124/5879	6
hsa04935	Growth hormone synthesis, secretion and action	44406	119/8108	1.46773e-07	4.79457e-07	1.21023e-07	5594/2033/207/6774/1432/5599/2353	7
hsa04919	Thyroid hormone signaling pathway	44406	121/8108	1.64644e-07	5.29019e-07	1.33533e-07	5594/7157/2033/207/6256/2099/8648	7
hsa04151	PI3K-Akt signaling pathway	44498	354/8108	2.1135e-07	6.6814e-07	1.6865e-07	5594/7157/207/5970/3569/3320/4790/5879/1956/6256	10
hsa04613	Neutrophil extracellular trap formation	44437	190/8108	2.20961e-07	6.80647e-07	1.71807e-07	5594/207/5970/1432/718/4790/5879/2243	8
hsa05220	Chronic myeloid leukemia	44376	76/8108	2.22252e-07	6.80647e-07	1.71807e-07	5594/7157/207/5970/4790/5925	6
hsa04062	Chemokine signaling pathway	44437	192/8108	2.39523e-07	7.22253e-07	1.82309e-07	5594/207/6774/5970/4790/5879/387/5580	8
hsa05415	Diabetic cardiomyopathy	44437	203/8108	3.6748e-07	1.0913e-06	2.75464e-07	207/5970/1432/5599/183/4790/5879/5580	8
hsa05222	Small cell lung cancer	44376	92/8108	6.97087e-07	2.03924e-06	5.14739e-07	7157/207/5970/4790/6256/5925	6
hsa04912	GnRH signaling pathway	44376	93/8108	7.43341e-07	2.14257e-06	5.40821e-07	5594/3725/1432/5599/1956/5580	6
hsa04014	Ras signaling pathway	44437	232/8108	1.0169e-06	2.8886e-06	7.2913e-07	5594/207/5970/5599/4790/5879/1956/387	8
hsa05165	Human papillomavirus infection	44468	331/8108	1.37251e-06	3.84303e-06	9.70045e-07	5594/7157/2033/207/5970/7124/4790/1956/5925	9
hsa05134	Legionellosis	44345	57/8108	1.49919e-06	4.1386e-06	1.04465e-06	5970/7124/3569/718/4790	5
hsa05164	Influenza A	44406	172/8108	1.80131e-06	4.90356e-06	1.23774e-06	5594/2033/207/5970/7124/3569/4790	7
hsa05221	Acute myeloid leukemia	44345	67/8108	3.37334e-06	9.05719e-06	2.28619e-06	5594/207/6774/5970/4790	5
hsa01523	Antifolate resistance	44315	31/8108	3.8852e-06	1.0208e-05	2.57668e-06	5970/7124/3569/4790	4
hsa05211	Renal cell carcinoma	44345	69/8108	3.90613e-06	1.0208e-05	2.57668e-06	5594/2033/207/3725/5879	5
hsa04622	RIG-I-like receptor signaling pathway	44345	70/8108	4.1962e-06	1.08218e-05	2.7316e-06	5970/1432/5599/7124/4790	5
hsa04520	Adherens junction	44345	71/8108	4.50293e-06	1.1462e-05	2.8932e-06	5594/2033/5879/1956/387	5
hsa05218	Melanoma	44345	72/8108	4.82699e-06	1.21294e-05	3.06166e-06	5594/7157/207/1956/5925	5
hsa04510	Focal adhesion	44406	201/8108	5.09042e-06	1.26294e-05	3.18787e-06	5594/207/3725/5599/5879/1956/387	7
hsa05214	Glioma	44345	75/8108	5.9103e-06	1.44802e-05	3.65505e-06	5594/7157/207/1956/5925	5
hsa01521	EGFR tyrosine kinase inhibitor resistance	44345	79/8108	7.64165e-06	1.84909e-05	4.66741e-06	5594/207/6774/3569/1956	5
hsa04012	ErbB signaling pathway	44345	85/8108	1.09577e-05	2.61915e-05	6.61119e-06	5594/207/3725/5599/1956	5
hsa05226	Gastric cancer	44376	149/8108	1.16676e-05	2.75525e-05	6.95471e-06	5594/7157/207/1956/6256/5925	6
hsa05219	Bladder cancer	44315	41/8108	1.21993e-05	2.84651e-05	7.18506e-06	5594/7157/1956/5925	4
hsa04930	Type II diabetes mellitus	44315	46/8108	1.94165e-05	4.47721e-05	1.13012e-05	5594/5599/7124/5580	4
hsa04310	Wnt signaling pathway	44376	166/8108	2.16253e-05	4.92856e-05	1.24405e-05	7157/2033/3725/5599/5879/387	6
hsa04914	Progesterone-mediated oocyte maturation	44345	100/8108	2.42328e-05	5.45934e-05	1.37803e-05	5594/207/1432/5599/3320	5
hsa05022	Pathways of neurodegeneration - multiple diseases	44468	475/8108	2.62873e-05	5.85491e-05	1.47788e-05	5594/351/5970/1432/5599/7124/3569/4790/5879	9
hsa05010	Alzheimer disease	44437	369/8108	3.15394e-05	6.94576e-05	1.75323e-05	5594/207/351/5970/5599/7124/3569/4790	8
hsa04928	Parathyroid hormone synthesis, secretion and action	44345	106/8108	3.2137e-05	6.99872e-05	1.76659e-05	5594/1956/6256/2353/387	5
hsa05020	Prion disease	44406	273/8108	3.75081e-05	8.07867e-05	2.03919e-05	5594/1432/5599/7124/3569/5879/5580	7
hsa05213	Endometrial cancer	44315	58/8108	4.90067e-05	0.000104406	2.63537e-05	5594/7157/207/1956	4
hsa04370	VEGF signaling pathway	44315	59/8108	5.24412e-05	0.000110521	2.78974e-05	5594/207/1432/5879	4
hsa04611	Platelet activation	44345	124/8108	6.82819e-05	0.000142375	3.59378e-05	5594/207/1432/387/2243	5
hsa04015	Rap1 signaling pathway	44376	210/8108	8.10971e-05	0.000167316	4.22334e-05	5594/207/1432/5879/1956/387	6
hsa05206	MicroRNAs in cancer	44406	310/8108	8.42522e-05	0.000172015	4.34194e-05	5594/7157/2033/6774/4790/1956/387	7
hsa04137	Mitophagy - animal	44315	68/8108	9.17728e-05	0.000185438	4.68076e-05	7157/3725/5970/5599	4
hsa05230	Central carbon metabolism in cancer	44315	70/8108	0.000102815	0.000205631	5.19046e-05	5594/7157/207/1956	4
hsa04072	Phospholipase D signaling pathway	44345	148/8108	0.000157925	0.000312659	7.89204e-05	5594/207/183/1956/387	5
hsa04921	Oxytocin signaling pathway	44345	154/8108	0.000190302	0.000372992	9.41494e-05	5594/3725/1956/2353/387	5
hsa04630	JAK-STAT signaling pathway	44345	162/8108	0.000241106	0.000467889	0.000118103	2033/207/6774/3569/1956	5
hsa04211	Longevity regulating pathway	44315	89/8108	0.000261236	0.000501984	0.000126709	7157/207/5970/4790	4
hsa05225	Hepatocellular carcinoma	44345	168/8108	0.000285551	0.000543378	0.000137158	5594/7157/207/1956/5925	5
hsa05216	Thyroid cancer	44284	37/8108	0.000294597	0.000555203	0.000140143	5594/7157/6256	3
hsa05323	Rheumatoid arthritis	44315	93/8108	0.000309319	0.000577396	0.000145744	3725/7124/3569/2353	4
hsa04350	TGF-beta signaling pathway	44315	94/8108	0.00032227	0.000595895	0.000150414	5594/2033/7124/387	4
hsa04666	Fc gamma R-mediated phagocytosis	44315	97/8108	0.000363459	0.000665776	0.000168053	5594/207/5879/5580	4
hsa05146	Amoebiasis	44315	102/8108	0.000440306	0.000799074	0.0002017	5970/7124/3569/4790	4
hsa05202	Transcriptional misregulation in cancer	44345	192/8108	0.000528488	0.000950308	0.000239874	7157/5970/3569/4790/6256	5
hsa05030	Cocaine addiction	44284	49/8108	0.000678689	0.0012093	0.000305248	3725/5970/4790	3
hsa04728	Dopaminergic synapse	44315	132/8108	0.00116252	0.00205275	0.000518147	207/1432/5599/2353	4
hsa04270	Vascular smooth muscle contraction	44315	133/8108	0.00119562	0.00209233	0.000528139	5594/183/387/5580	4
hsa04140	Autophagy - animal	44315	137/8108	0.00133463	0.00231493	0.000584328	5594/207/5599/5580	4
hsa04623	Cytosolic DNA-sensing pathway	44284	63/8108	0.0014145	0.00243194	0.000613863	5970/3569/4790	3
hsa05168	Herpes simplex virus 1 infection	44406	498/8108	0.00150792	0.00257001	0.000648714	7157/207/5970/7124/3569/718/4790	7
hsa04550	Signaling pathways regulating pluripotency of stem cells	44315	143/8108	0.00156387	0.0026424	0.000666987	5594/207/6774/1432	4
hsa04261	Adrenergic signaling in cardiomyocytes	44315	150/8108	0.00186458	0.00312357	0.000788442	5594/207/1432/183	4
hsa04150	mTOR signaling pathway	44315	155/8108	0.00210258	0.00346307	0.000874137	5594/207/7124/387	4
hsa04934	Cushing syndrome	44315	155/8108	0.00210258	0.00346307	0.000874137	5594/183/1956/5925	4
hsa01524	Platinum drug resistance	44284	73/8108	0.00216291	0.00353275	0.000891725	5594/7157/207	3
hsa04217	Necroptosis	44315	159/8108	0.00230757	0.00373789	0.000943505	6774/5599/7124/3320	4
hsa04530	Tight junction	44315	169/8108	0.00287991	0.00462674	0.00116787	3725/5599/5879/387	4
hsa05410	Hypertrophic cardiomyopathy	44284	90/8108	0.00392237	0.00625029	0.00157768	7124/3569/183	3
hsa04750	Inflammatory mediator regulation of TRP channels	44284	98/8108	0.0049818	0.00787445	0.00198764	1432/5599/5580	3
hsa04064	NF-kappa B signaling pathway	44284	104/8108	0.00587968	0.00921933	0.00232711	5970/7124/4790	3
hsa04810	Regulation of actin cytoskeleton	44315	218/8108	0.00712319	0.0110805	0.00279691	5594/5879/1956/387	4
hsa04725	Cholinergic synapse	44284	113/8108	0.00739871	0.0114185	0.00288222	5594/207/2353	3
hsa04670	Leukocyte transendothelial migration	44284	114/8108	0.00758053	0.0115675	0.00291983	1432/5879/387	3
hsa05143	African trypanosomiasis	2/29	37/8108	0.00761331	0.0115675	0.00291983	7124/3569	2
hsa04110	Cell cycle	44284	124/8108	0.00954573	0.014392	0.00363279	7157/2033/5925	3
hsa05332	Graft-versus-host disease	2/29	42/8108	0.0097344	0.0145644	0.00367631	7124/3569	2
hsa04650	Natural killer cell mediated cytotoxicity	44284	131/8108	0.0110833	0.016457	0.00415403	5594/7124/5879	3
hsa04910	Insulin signaling pathway	44284	137/8108	0.0125095	0.018435	0.00465332	5594/207/5599	3
hsa05144	Malaria	2/29	50/8108	0.0136076	0.0199037	0.00502403	7124/3569	2
hsa04723	Retrograde endocannabinoid signaling	44284	148/8108	0.0153882	0.0223414	0.00563933	5594/1432/5599	3
hsa04022	cGMP-PKG signaling pathway	44284	167/8108	0.0211794	0.0305232	0.00770457	5594/207/387	3
hsa04929	GnRH secretion	2/29	64/8108	0.0217151	0.0310669	0.0078418	5594/207	2
hsa04720	Long-term potentiation	2/29	67/8108	0.0236592	0.0336029	0.00848193	5594/2033	2
hsa05031	Amphetamine addiction	2/29	69/8108	0.0249938	0.035243	0.00889593	3725/2353	2
hsa04360	Axon guidance	44284	182/8108	0.0264933	0.0370906	0.0093623	5594/5879/387	3
hsa05100	Bacterial invasion of epithelial cells	2/29	77/8108	0.0306309	0.0425792	0.0107477	5879/387	2
hsa04612	Antigen processing and presentation	2/29	78/8108	0.0313682	0.043297	0.0109289	7124/3320	2
